# Supplementary material for: Functional status and health-related quality of life following Young and Burgess classified pelvic ring injuries
Source: PLoS One. 2026 Apr 9;21(4):e0346671. doi: 10.1371/journal.pone.0346671 (PMC13065045; doi:10.1371/journal.pone.0346671)
Supplement: S1 Data — (XLSX) [file pone.0346671.s004.xlsx]

## Sheet: Data set YB PLOS One
Gender	Age	LET_HET	Trauma_mechanism	YoungBrugess_classification	Treatment	Isolated_pelvic_injury	EQ5D	SMFA_LED	SMFA_ADL	SMFA_MEP
0	79	2	2	2	1	0	0.765365	64.5833	60	65.625
0	57	2	7	8	0	0	0.538734	52	47	75
0	56	2	2	5	1	1	0.817559	89.5833	95	100
0	23	2	5	6	0	0	0.887181	100	95	100
0	30	2	2	4	0	0	0.887181	91.6667	75	81.25
1	74	2	6	1	0	0	0.648141	47.9167	62.5	62.5
0	78	2	6	1	0	0	0.610033	60	39	53
1	61	2	7	1	0	0	0.817559	87.5	91.25	75
0	74	2	6	7	1	0	0.721809	66.6667	62.5	68.75
0	71	2	4	3	1	0	0.721809	64.5833	52.5	31.25
0	19	2	5	1	0	1	0.812573	85.4167	80	87.5
1	29	2	2	1	0	0	0.883455	97.9167	92.5	78.125
0	63	2	4	2	0	0	0.429425	41.6667	31.25	37.5
0	20	2	7	6	1	0	1	100	98.75	100
1	46	2	2	1	0	0	1	100	97.5	100
0	48	2	2	1	1	1	1	100	100	96.875
0	29	2	7	3	1	0	0.473328	50	23.75	43.75
0	66	2	2	1	1	0	1	100	92.5	96.875
0	39	2	3	3	1	1	0.883455	93.75	80	68.75
0	41	2	4	1	0	0	1	100	98.75	96.875
0	63	2	4	7	1	0	0.851726	77.0833	73.75	71.875
1	20	2	2	3	1	1	0.655903	85.4167	63.75	37.5
0	47	2	4	8	1	0	0.657228	47.9167	40	37.5
0	19	2	2	2	0	0	0.812573	85.4167	81.25	100
0	26	2	7	1	0	0	0.669283	70.8333	53.75	56.25
0	50	2	6	7	1	0	0.883455	85.4167	90	78.125
0	31	2	5	1	0	0	1	100	100	100
0	56	2	2	2	0	0	1	89.5833	93.75	84.375
0	33	2	2	1	0	1	1	100	100	100
1	18	2	5	2	0	0	0.848027	87.5	62.5	65.625
0	35	2	6	6	1	0	0.774465	60.4167	52.5	65.625
0	25	2	5	1	0	0	1	100	100	100
1	84	2	6	1	0	0	0.770332	6.25	10	62.5
1	38	2	2	2	1	1	0.851726	91.6667	86.25	87.5
0	47	2	5	6	1	0	0.104524	64.5833	68.75	62.5
0	43	2	4	8	1	0	0.76497	79.1667	68.75	87.5
1	72	2	2	1	1	0	0.774359	89.5833	65	59.375
1	56	2	2	1	0	0	0.851726	93.75	85	96.875
1	38	2	2	2	1	0	1	100	98.75	100
0	54	2	3	7	1	0	0.726863	41.6667	40	50
1	41	2	2	6	1	0	0.887181	95.8333	98.75	96.875
1	77	2	2	1	0	0	0.300837	31.25	36.25	40.625
1	20	2	4	4	0	1	0.717763	70.8333	72.5	53.125
1	69	2	5	3	1	0	0.648141	56.25	61.25	59.375
0	59	2	2	3	1	0	0.812573	83.3333	66.25	71.875
0	57	2	7	1	0	0	1	91.6667	96.25	87.5
0	52	2	3	2	1	0	0.742951	62.5	50	56.25
0	50	2	4	1	0	1	0.883455	100	100	93.75
1	55	2	7	1	0	0	1	100	100	100
0	23	2	2	1	0	0	1	100	83.75	84.375
0	59	2	2	5	1	0	0.774465	81.25	77.5	84.375
0	63	2	2	1	0	0	0.808555	93.75	93.75	81.25
1	55	2	7	1	0	0	0.812573	89.5833	78.75	75
0	45	2	5	1	0	0	0.917622	100	98.75	100
0	54	2	4	1	0	0	1	100	100	100
0	31	2	2	3	1	0	0.683701	64.5833	60	53.125
1	25	2	2	7	1	0	0.786506	68.75	#NULL!	46.875
0	69	2	7	5	1	0	0.914969	93.75	88.75	87.5
0	21	2	6	1	0	0	1	100	97.5	100
0	69	2	4	5	1	1	0.812573	83.3333	76.25	84.375
0	39	2	4	5	1	0	0.791431	77.0833	72.5	71.875
0	53	2	5	1	1	0	0.851726	73	65	78
0	78	2	2	1	1	1	1	100	100	96.875
0	43	2	2	1	1	0	1	97.9167	100	93.75
1	47	2	2	7	1	0	0.82566	72.9167	75	59.375
1	76	2	6	2	0	0	1	100	91.25	81.25
0	21	2	4	3	1	1	0.848027	91.6667	82.5	56.25
0	20	2	4	1	0	0	0.82566	77.0833	61.25	65.625
1	49	2	7	1	0	0	0.726863	58.3333	26.25	21.875
1	42	2	7	8	0	0	0.82566	85.4167	82.5	75
0	57	2	1	5	0	1	0.887181	91.6667	95	96.875
0	61	2	3	1	1	0	0.812573	83.3333	80	53.125
0	69	2	2	2	1	0	1	93.75	86.25	96.875
1	17	2	2	4	0	1	0.887181	95.8333	100	96.875
0	45	2	2	7	1	0	0.742659	83.3333	71.25	50
0	32	2	2	1	1	0	0.812573	83.3333	68.75	81.25
1	65	2	6	1	0	0	0.717763	68.75	47.5	59.375
0	65	2	4	6	1	0	0.742951	83.3333	77.5	78.125
1	81	2	6	3	0	0	0.742659	89.5833	93.75	87.5
0	48	2	6	8	1	0	0.679655	68.75	48.75	65.625
0	70	2	4	5	1	0	1	100	90	81.25
1	39	2	5	1	0	0	0.848027	95.8333	90	87.5
0	69	2	2	3	1	1	0.858373	68.75	80	87.5
0	83	2	6	1	0	0	1	93.75	98.75	93.75
0	49	2	5	7	1	0	0.30228	37.5	33.75	56.25
0	44	2	2	1	1	0	1	95.8333	90	100
1	72	2	7	1	0	0	0.44427	31.25	23.75	40.625
0	53	2	2	5	1	0	0.403299	39.5833	26.25	43.75
0	33	2	5	2	0	0	0.504326	52.0833	38.75	56.25
0	75	2	6	7	1	1	1	100	98.75	96.875
0	59	2	4	7	1	1	0.454206	54.1667	38.75	40.625
1	72	2	5	1	0	0	0.703505	81.25	63.75	59.375
1	56	2	2	1	0	1	0.742951	83.3333	71.25	71.875
1	41	2	4	1	0	0	0.861115	100	95	90.625
1	64	2	6	1	1	0	0.700797	77.0833	60	62.5
1	32	2	2	1	0	1	0.738904	95.8333	81.25	81.25
0	70	2	2	1	0	0	0.848027	100	97.5	96.875
0	67	2	2	5	1	1	0.887181	100	91.25	93.75
0	48	2	6	7	1	0	1	100	100	100
1	83	2	6	1	0	0	0.883455	83.3333	77.5	75
0	67	2	6	4	0	1	0.683941	79.1667	78.75	93.75
0	43	2	5	7	1	1	0.812573	91.6667	73.75	75
0	62	2	2	1	0	0	0.913923	91.6667	82.5	93.75
0	58	2	6	1	0	0	0.913923	95.8333	93.75	96.875
1	81	2	6	7	0	0	0.717763	45.8333	38.75	75
1	40	2	2	1	0	1	0.53079	87.5	70	59.375
0	28	2	4	3	1	0	0.887181	100	92.5	93.75
1	75	2	5	1	0	0	0.812573	91.6667	70	87.5
1	17	2	6	1	0	0	0.817559	100	98.75	65.625
1	79	2	6	5	0	0	0.851726	93.75	100	100
0	52	2	5	1	0	0	0.817559	95.8333	93.75	81.25
0	19	2	5	7	1	0	1	100	98.75	100
0	25	2	6	6	1	0	0.848027	93.75	77.5	84.375
1	34	2	2	1	0	1	1	100	100	96.875
1	46	2	2	1	0	0	0.756038	70.8333	75	81.25
0	73	2	7	5	0	0	0.587606	25	12.5	37.5
0	58	2	7	2	1	0	0.883455	91.6667	96.25	90.625
0	74	2	7	5	1	0	0.887181	100	92.5	78.125
0	22	2	5	6	1	0	1	100	100	100
0	22	2	6	7	1	0	0.887181	100	88.75	62.5
0	42	2	6	1	0	1	0.817559	100	87.5	90.625
1	43	2	2	3	1	0	0.172603	66.6667	37.5	71.875
0	33	2	2	2	0	0	0.878468	95.8333	71.25	59.375
0	48	2	6	1	1	0	0.887181	93.75	88.75	93.75
1	64	2	2	1	0	1	0.883455	95.8333	93.75	84.375
1	58	2	6	1	0	0	0.380173	68.75	55	53.125
1	61	2	7	1	0	0	0.812573	93.75	81.25	75
1	49	2	6	6	0	1	0.848027	91.6667	86.25	84.375
0	50	2	7	5	1	0	0.812573	68.75	62.5	71.875
1	27	2	4	1	1	0	0.631175	35.4167	20	62.5
1	50	2	7	1	0	0	0.812573	81.25	80	78.125
1	44	2	2	1	0	1	1	100	100	87.5
0	46	2	2	1	0	1	0.774359	87.5	58.75	75
0	22	2	5	3	1	0	0.704843	54.1667	51.25	37.5
1	44	2	5	1	0	0	1	93.75	98.75	81.25
0	23	2	2	2	0	0	0.887181	97.9167	100	90.625
1	28	2	5	1	0	0	0.887181	100	88.75	81.25
0	57	2	2	1	0	0	0.677439	95.8333	85	46.875
0	20	2	2	7	1	0	0.535133	56.25	48.75	65.625
1	49	2	6	1	0	0	0.812573	81.25	62.5	78.125
1	82	2	6	1	1	0	0.752038	#NULL!	32.5	75
0	30	2	5	1	0	0	0.448916	62	29	34
0	36	2	7	4	1	0	1	100	97.5	100
0	50	2	7	2	0	0	0.657241	79.1667	28.75	59.375
0	62	2	2	3	0	0	1	100	100	96.875
0	67	2	5	1	0	0	0.812573	83.3333	77.5	78.125
1	59	2	7	1	0	0	0.742951	#NULL!	71.25	56.25
0	79	2	2	2	0	0	0.866321	79.1667	77.5	81.25
0	47	2	4	1	0	0	0.812573	97.9167	72.5	68.75
0	20	2	5	1	0	0	0.326414	77.0833	65	65.625
0	56	2	5	6	1	0	0.742951	68.75	57.5	31.25
0	26	2	5	1	0	0	1	97.9167	96.25	81.25
0	35	2	5	7	1	0	1	89.5833	85	84.375
1	41	2	5	1	0	1	0.717763	77.0833	55	81.25
0	33	2	5	1	0	0	0.887181	100	93.75	78.125
0	33	2	6	1	1	0	1	100	98.75	100
0	60	2	7	1	0	0	0.887181	93.75	97.5	100
1	38	2	2	7	0	0	0.786506	87.5	58.75	50
1	65	2	2	1	0	0	0.913923	97.9167	91.25	71.875
1	52	2	3	5	1	0	0.812573	72.9167	65	59.375
0	27	2	7	1	0	0	0.556274	37.5	26.25	31.25
0	23	2	5	1	0	0	1	100	100	100
1	52	2	7	3	1	0	0.610033	68.75	52.5	78.125
0	57	2	5	5	1	0	0.657228	33.3333	38.75	65.625
1	60	2	2	1	0	1	1	100	100	96.875
0	53	2	2	2	1	1	0.883455	97.9167	83.75	78.125
0	59	2	6	5	1	0	1	100	100	100
0	89	2	7	1	0	0	0.840361	#NULL!	#NULL!	#NULL!
0	55	2	2	5	1	1	0.800425	81.25	62.5	68.75
0	52	2	2	1	1	1	1	100	100	100
1	66	2	6	7	1	0	0.830585	83.3333	86.25	78.125
0	60	2	3	5	1	0	1	100	98.75	90.625
1	78	2	6	3	1	0	0.372492	20.8333	13.75	31.25
1	21	2	7	3	1	0	0.812573	85.4167	85	90.625
0	60	2	3	6	1	0	0.887181	93.75	97.5	84.375
1	57	2	4	1	0	0	1	97.9167	98.75	93.75
0	67	2	4	4	1	1	1	100	98.75	93.75
0	44	2	2	1	1	1	1	95.8333	93.75	75
1	58	2	6	4	0	0	1	93.75	85	84.375
1	31	2	5	1	1	0	1	97.9167	100	100
1	30	2	2	5	0	1	1	97.9167	98.75	87.5
1	40	2	6	1	1	0	0.717763	83.3333	37.5	56.25
0	75	2	2	2	0	0	1	100	98.75	93.75
0	56	2	2	1	0	0	1	100	98.75	90.625
0	58	2	6	5	0	0	0.917622	91.6667	96.25	96.875
0	48	2	3	5	0	1	0.848027	91.6667	92.5	75
1	41	2	6	1	0	0	0.603876	43.75	28.75	34.375
1	50	2	5	1	0	1	0.742951	79.1667	63.75	62.5
0	63	2	2	7	1	0	0.58145	39.5833	37.5	56.25
0	31	2	5	1	0	0	0.887181	93.75	87.5	81.25
0	46	2	7	6	1	0	0.636099	45.8333	42.5	50
1	21	2	5	1	0	0	0.830585	93.75	86.25	93.75
0	63	2	3	5	1	1	0.551521	41.6667	28.75	65.625
0	36	2	5	5	1	0	0.887181	87.5	96.25	81.25
0	66	2	5	1	0	1	0.887181	91.6667	90	81.25
1	21	2	6	1	0	0	0.812573	87.5	81.25	87.5
0	54	2	7	4	1	0	0.812573	91.6667	86.25	93.75
0	24	2	2	1	0	0	0.883455	97.9167	92.5	90.625
1	46	2	7	2	1	0	1	100	97.5	71.875
0	72	2	5	1	0	0	0.812573	100	93.75	96.875
0	47	2	7	1	0	0	0.848027	91.6667	82.5	93.75
0	32	2	7	1	0	0	0.883455	95.8333	81.25	65.625
0	43	2	2	4	0	0	0.726863	14.5833	27.5	15.625
0	51	2	7	1	0	0	0.812573	83.3333	78.75	90.625
1	75	2	6	1	0	0	0.638122	81.25	42.5	84.375
0	25	2	5	1	0	0	0.861115	91.6667	91.25	75
1	18	2	6	1	0	1	1	100	100	100
0	36	2	4	3	1	0	0.851726	93.75	85	81.25
0	52	2	5	6	0	0	0.774465	68.75	#NULL!	75
0	18	2	7	1	0	0	0.812573	62.5	52.5	37.5
1	54	2	6	1	0	0	1	93.75	98.75	93.75
0	44	2	6	2	0	0	1	#NULL!	87.5	81.25
0	18	2	5	1	0	0	0.742951	79.1667	57.5	59.375
1	39	2	3	4	0	0	0.848027	87.5	80	78.125
0	49	2	5	2	0	0	0.657241	37.5	25	28.125
1	56	2	5	1	1	0	0.717763	77.0833	51.25	50
1	73	2	7	1	0	1	0.655903	68.75	41.25	71.875
0	51	2	2	1	0	0	0.848027	93.75	71.25	75
1	26	2	3	1	1	0	1	100	98.75	84.375
0	25	2	7	1	0	0	1	100	96.25	62.5
1	55	2	5	1	1	1	0.774465	81.25	73.75	93.75
1	21	2	2	3	0	0	0.883455	100	100	84.375
1	61	2	5	1	0	0	0.805786	56.25	58.75	81.25
1	43	2	7	1	0	0	0.887181	97.9167	88.75	75
0	20	2	5	1	0	0	0.851726	90	71	44
0	73	2	2	1	0	0	1	91.6667	98.75	71.875
0	70	2	6	6	1	0	0.679655	77.0833	73.75	75
0	43	2	4	3	0	0	0.669283	72.9167	60	53.125
0	46	2	5	1	0	0	0.848027	77.0833	52.5	59.375
0	24	2	5	1	0	0	0.742659	93.75	90	53.125
0	66	2	2	1	1	0	0.917622	89.5833	87.5	81.25
0	66	2	2	1	0	1	1	100	87.5	62.5
1	39	2	7	1	0	0	1	85.4167	83.75	78.125
1	50	2	4	1	0	0	1	97.9167	97.5	78.125
1	36	2	2	1	1	1	0.778405	83.3333	72.5	56.25
1	42	2	5	4	1	1	0.774465	56.25	62.5	71.875
0	62	2	5	1	0	0	1	91.6667	100	100
0	38	2	6	7	1	0	0.812573	87.5	53.75	81.25
0	41	2	7	2	0	0	0.887181	100	96.25	90.625
0	42	2	4	1	1	0	1	93.75	95	84.375
1	26	2	5	1	0	0	1	95.8333	85	68.75
0	44	2	6	3	1	0	0.704843	50	45	37.5
0	27	2	3	7	1	0	1	100	95	81.25
0	40	2	2	1	0	1	0.742951	79.1667	65	65.625
0	18	2	5	1	0	0	1	97.9167	100	93.75
1	51	2	7	1	0	0	1	100	100	96.875
0	56	2	5	1	1	1	1	81.25	85	75
0	23	2	3	8	1	0	0.887181	100	93.75	90.625
0	23	2	5	1	0	0	0.887181	91.6667	80	71.875
0	73	1	1	1	0	0	0.727257	75	68.75	71.875
1	75	1	1	1	0	1	0.840361	77.0833	65	78.125
0	71	1	1	1	0	0	0.848027	89.5833	78.75	84.375
0	65	1	2	8	1	0	0.450567	43.75	27.5	46.875
1	81	1	1	7	1	1	0.812573	93.75	75	84.375
1	67	1	1	7	1	1	1	95.8333	90	84.375
1	81	1	1	3	1	1	0.730896	52.0833	60	84.375
1	67	1	1	8	1	1	0.791431	83.3333	77.5	65.625
1	65	1	1	1	0	1	0.896481	87.5	76.25	78.125
0	58	1	1	1	0	0	1	87.5	90	87.5
1	76	1	1	1	0	1	0.917622	93.75	92.5	93.75
0	57	1	1	5	1	0	1	91.6667	92.5	75
1	69	1	1	1	0	1	0.610033	42	30	37
1	87	1	1	3	1	1	0.683701	70.8333	43.75	75
0	75	1	1	5	0	1	0.742951	79.1667	62.5	65.625
1	76	1	1	1	0	1	1	100	95	75
1	78	1	1	1	0	1	0.851726	79.1667	90	75
1	76	1	1	1	0	0	1	95.8333	97.5	100
1	65	1	1	1	0	1	0.771617	62	50	78
1	75	1	1	1	1	1	0.305272	68.75	33.75	68.75
1	86	1	1	8	1	1	0.809725	52	47	78
1	84	1	1	1	0	1	0.683294	45.8333	40	75
1	85	1	1	2	1	0	0.812573	83.3333	71.25	84.375
0	77	1	1	1	0	0	1	100	97.5	84.375
1	81	1	1	1	0	1	0.504326	48	30	31
0	83	1	1	1	0	1	0.840361	#NULL!	#NULL!	#NULL!
1	83	1	1	3	0	1	0.648141	64.5833	60	59.375
1	76	1	1	7	0	1	0.812573	87.5	76.25	84.375
1	65	1	1	1	0	1	0.717763	#NULL!	#NULL!	#NULL!
1	82	1	1	1	0	1	0.770332	#NULL!	#NULL!	#NULL!
1	45	1	1	1	1	1	0.887181	95.8333	82.5	90.625
0	38	1	1	1	0	0	0.817559	93.75	91.25	93.75
1	91	1	1	1	0	1	0.765365	83.3333	78.75	81.25
1	83	1	1	1	0	1	0.913923	77.0833	70	81.25
1	72	1	1	1	1	1	0.765365	66.6667	60	62.5
1	47	1	1	1	0	0	1	93.75	85	78.125
0	61	1	1	4	1	1	0.887181	100	86.25	78.125
0	19	1	7	4	0	1	0.848027	97.9167	98.75	81.25
0	72	1	1	5	1	1	0.787074	81.25	95	90.625
0	44	1	1	5	1	1	0.817559	79.1667	95	87.5
1	67	1	1	1	0	1	0.861115	100	91.25	84.375
1	70	1	1	1	0	0	0.817559	89.5833	80	87.5
0	67	1	1	1	0	0	1	100	100	87.5
1	58	1	1	1	0	1	0.887181	85.4167	91.25	96.875
1	76	1	10	3	0	1	1	90	87	87
1	63	1	1	1	1	0	0.812573	87.5	71.25	68.75
0	37	1	1	1	1	0	0.917622	97.9167	88.75	90.625
1	59	1	1	1	0	1	0.809919	#NULL!	47.5	62.5
1	77	1	1	1	0	1	0.812573	85.4167	72.5	84.375
1	60	1	99	2	0	0	1	93.75	96.25	90.625
0	75	1	1	5	1	1	0.742951	70.8333	68.75	90.625
1	73	1	1	1	0	0	0.76497	79.1667	56.25	62.5
0	77	1	1	5	1	0	0.765365	66.6667	67.5	65.625
1	77	1	1	1	0	0	1	85.4167	75	75
0	49	1	1	1	0	0	0.812573	85.4167	77.5	78.125
1	55	1	1	1	0	1	0.573241	79.1667	66.25	59.375
0	66	1	1	1	0	0	0.791431	85.4167	60	81.25
1	68	1	1	1	0	0	0.887181	95.8333	85	90.625
1	60	1	1	1	0	1	1	97.9167	96.25	90.625
1	72	1	1	1	0	1	0.848027	100	96.25	87.5
1	58	1	1	7	0	0	0.830585	91.6667	97.5	100
1	78	1	1	7	0	1	0.786506	60.4167	45	50
1	70	1	1	1	0	1	0.751958	72.9167	82.5	81.25
1	77	1	1	3	0	0	0.695349	60.4167	47.5	75
1	24	1	1	1	0	1	1	100	100	100
0	64	1	1	1	0	0	1	87.5	80	75
0	20	1	1	2	0	0	0.812573	91.6667	#NULL!	65.625
1	72	1	1	2	0	1	0.878468	87.5	76.25	90.625
1	69	1	1	1	0	1	0.0934033	72.9167	66.25	75
1	69	1	1	1	0	0	0.742951	31.25	22.5	31.25
1	18	1	1	1	0	0	0.786506	56.25	40	28.125
0	76	1	1	1	0	0	0.774465	37.5	33.75	43.75
0	61	1	1	6	1	0	0.848027	81.25	83.75	84.375
0	46	1	1	1	1	0	1	100	97.5	93.75
1	66	1	1	1	0	1	1	97.9167	96.25	90.625
1	64	1	1	4	0	1	0.765365	75	67.5	75
0	79	1	1	1	1	0	0.812573	83.3333	72.5	78.125
0	74	1	1	1	0	0	0.883455	85.4167	77.5	71.875
1	55	1	1	8	1	0	0.340388	50	30	40.625
1	63	1	1	7	0	1	0.232658	47.9167	43.75	50
1	82	1	1	1	0	1	0.470336	45.8333	46.25	46.25
0	70	1	1	1	0	0	1	87.5	92.5	75
1	55	1	1	1	0	0	1	100	97.5	96.875
0	65	1	1	7	1	0	1	100	93.75	90.625
0	67	1	1	8	0	0	1	95.8333	97.5	81.25
1	64	1	1	1	0	1	0.800425	83.3333	90	71.875
1	55	1	1	1	0	0	1	100	96.25	100
1	48	1	1	1	0	1	1	100	100	93.75
1	65	1	1	1	0	0	0.365229	50	43.75	43.75
1	17	1	1	1	0	1	1	100	100	93.75
1	71	1	1	3	0	1	0.743829	64.5833	45	81.25
1	62	1	1	1	0	1	0.851726	75	73.75	68.75
1	54	1	1	1	0	0	0.812573	41.6667	42.5	62.5
0	70	1	1	5	1	1	1	91.6667	96.25	93.75
0	62	1	1	1	0	0	1	95.8333	95	87.5
0	65	1	1	1	1	1	0.812573	85.4167	67.5	75
1	65	1	1	1	0	1	0.716885	81.25	72.5	62.5
